# Supplementary material for: Global Longitudinal Strain Predicts Outcomes in Patients with Reduced Left Ventricular Function Undergoing Transcatheter Edge-to-Edge Mitral Repair
Source: J Clin Med. 2023 Jun 18;12(12):4116. doi: 10.3390/jcm12124116 (PMC10298909; doi:10.3390/jcm12124116)
Supplement: Supplementary file 1 [file jcm-12-04116-s001.zip]

Archive with 1 entries (1 files):
- jcm-2439194-supplementary.pdf
